# Supplementary material for: Bridge: a GUI package for genetic risk prediction
Source: BMC Genet. 2013 Dec 20;14:122. doi: 10.1186/1471-2156-14-122 (PMC3878190; doi:10.1186/1471-2156-14-122)
Supplement: Additional file 1 — The example data for the Test Design module. The data includes three CD-related SNPs, rs3828309, rs4613763 and rs11465804 and their genotypic frequencies. [file 1471-2156-14-122-S1.txt]

Genotype	rs3828309_G0	rs3828309_G1	rs3828309_G2	rs4613763_G0	rs4613763_G1	rs4613763_G2	rs11465804_G0	rs11465804_G1	rs11465804_G2
Case	0.17	0.47	0.36	0.036	0.29	0.674	0.0005	0.046	0.9535
Control	0.22	0.52	0.26	0.017	0.21	0.773	0.0033	0.12	0.8767
