# Supplementary material for: Bridge: a GUI package for genetic risk prediction
Source: BMC Genet. 2013 Dec 20;14:122. doi: 10.1186/1471-2156-14-122 (PMC3878190; doi:10.1186/1471-2156-14-122)
Supplement: Additional file 2 — The training data for the Test Build module. This case–control dataset includes three CD-related SNPs for 3340 individuals, 1323 of which are cases. This dataset was used to build the prediction model. [file 1471-2156-14-122-S2.txt]

Disease	rs3828309	rs4613763	rs11465804
0	1	2	2
0	1	2	2
0	0	2	2
0	0	2	2
0	2	2	2
0	1	2	2
0	1	2	2
0	0	1	1
0	1	2	1
0	0	1	2
0	0	1	2
0	1	2	2
0	2	2	2
0	0	2	2
0	2	1	2
0	2	1	2
0	1	2	2
0	1	2	2
0	2	2	1
0	1	1	2
0	1	2	2
0	1	2	2
0	2	2	2
0	1	0	2
0	1	2	2
0	1	2	1
0	1	1	2
0	1	2	2
0	0	2	2
0	1	1	2
0	0	2	1
0	2	2	2
0	1	2	2
0	0	2	2
0	1	2	2
0	1	2	0
0	1	1	2
0	1	2	1
0	0	0	2
0	0	2	2
0	1	1	2
0	1	2	2
0	0	2	2
0	1	2	2
0	1	2	2
0	0	2	2
0	2	2	2
0	1	2	2
0	2	1	2
0	2	1	2
0	1	1	2
0	2	2	2
0	1	2	2
0	2	2	2
0	2	2	2
0	0	0	2
0	1	2	2
0	1	2	1
0	1	2	2
0	0	2	2
0	2	2	2
0	1	1	2
0	1	2	2
0	2	2	1
0	0	2	2
0	0	2	2
0	1	2	2
0	2	2	2
0	2	1	1
0	2	2	2
0	2	2	2
0	1	2	2
0	0	1	2
0	1	2	2
0	1	1	2
0	1	2	2
0	1	1	2
0	1	2	2
0	1	2	2
0	0	2	2
0	1	2	1
0	0	1	2
0	1	2	2
0	2	2	2
0	2	2	2
0	1	2	2
0	0	2	2
0	1	2	2
0	0	2	2
0	0	2	2
0	1	1	2
0	1	2	2
0	0	2	2
0	2	2	2
0	2	1	2
0	2	2	2
0	1	2	2
0	1	2	2
0	0	2	2
0	2	2	2
0	2	2	2
0	0	2	2
0	2	2	2
0	1	2	2
0	1	1	2
0	0	2	2
0	1	2	2
0	1	2	2
0	2	2	2
0	0	1	2
0	1	2	2
0	0	2	2
0	1	2	2
0	0	2	2
0	1	2	2
0	1	2	2
0	2	1	2
0	1	2	2
0	1	2	2
0	1	2	2
0	1	2	2
0	0	2	1
0	2	2	2
0	2	2	2
0	2	2	2
0	2	2	2
0	2	2	2
0	1	1	2
0	2	2	2
0	0	2	2
0	2	1	1
0	0	2	2
0	2	1	2
0	1	2	2
0	1	2	2
0	2	1	2
0	2	2	2
0	1	1	1
0	1	2	2
0	0	2	2
0	0	2	1
0	1	1	2
0	2	2	1
0	2	2	2
0	0	2	2
0	1	1	2
0	1	2	2
0	2	2	2
0	2	2	2
0	0	2	2
0	0	1	1
0	1	1	2
0	2	2	2
0	1	2	2
0	1	1	2
0	2	2	2
0	0	2	1
0	1	1	2
0	1	2	2
0	2	2	2
0	2	2	2
0	2	1	2
0	2	2	2
0	2	2	2
0	1	2	2
0	1	2	1
0	1	2	2
0	1	2	2
0	1	2	2
0	2	2	2
0	1	2	2
0	0	2	2
0	1	1	2
0	1	2	2
0	1	2	1
0	1	1	2
0	2	2	2
0	1	2	2
0	2	2	2
0	1	2	2
0	0	2	2
0	1	2	2
0	0	2	2
0	2	2	2
0	1	1	2
0	1	1	2
0	1	0	2
0	1	1	2
0	2	2	2
0	0	2	2
0	1	2	2
0	1	2	2
0	1	2	2
0	2	2	2
0	2	2	1
0	1	1	1
0	0	2	2
0	1	2	2
0	1	2	2
0	1	2	2
0	1	2	1
0	0	2	2
0	1	1	2
0	0	2	1
0	0	1	2
0	2	1	2
0	1	2	2
0	1	1	2
0	0	1	2
0	1	1	2
0	0	2	2
0	1	2	2
0	0	2	2
0	1	2	2
0	0	2	2
0	2	1	2
0	2	2	2
0	1	2	2
0	1	2	2
0	1	2	2
0	1	1	2
0	1	0	2
0	1	2	2
0	2	2	1
0	1	2	2
0	0	1	2
0	1	1	2
0	0	1	2
0	2	2	2
0	0	2	2
0	2	2	2
0	0	2	2
0	0	2	1
0	1	2	2
0	1	2	2
0	1	1	2
0	2	1	2
0	2	1	2
0	2	1	2
0	2	2	1
0	1	2	2
0	2	0	2
0	2	2	2
0	2	2	2
0	2	1	2
0	1	2	2
0	1	2	1
0	0	2	2
0	2	1	2
0	1	2	2
0	0	2	2
0	0	1	2
0	1	1	2
0	0	2	2
0	0	2	2
0	1	2	2
0	0	2	1
0	0	2	2
0	1	1	2
0	1	2	2
0	1	2	2
0	1	2	2
0	1	2	2
0	0	2	2
0	2	1	2
0	1	2	2
0	2	2	2
0	2	2	2
0	1	2	2
0	0	1	2
0	1	2	2
0	1	2	2
0	1	2	2
0	1	2	1
0	2	1	2
0	1	2	1
0	2	2	2
0	2	0	2
0	2	2	2
0	0	1	2
0	0	1	2
0	1	1	2
0	1	2	2
0	2	2	2
0	1	2	1
0	1	2	2
0	1	2	2
0	1	1	2
0	1	1	2
0	0	2	1
0	2	2	2
0	2	2	2
0	0	1	2
0	1	2	2
0	2	2	2
0	2	1	2
0	2	2	2
0	1	2	2
0	1	2	1
0	1	1	2
0	0	2	1
0	1	2	2
0	0	2	2
0	2	2	2
0	0	1	2
0	0	2	2
0	2	2	2
0	1	2	2
0	1	2	2
0	2	2	2
0	1	2	2
0	2	2	2
0	1	1	2
0	1	2	2
0	0	1	2
0	1	1	1
0	1	2	2
0	1	2	2
0	0	2	1
0	1	2	2
0	1	2	2
0	1	2	2
0	2	1	2
0	0	2	2
0	1	2	2
0	1	1	2
0	1	1	2
0	1	2	2
0	1	1	2
0	2	0	1
0	1	0	2
0	1	2	1
0	1	2	2
0	1	2	2
0	0	2	2
0	1	2	1
0	1	2	2
0	1	1	2
0	1	2	2
0	0	2	2
0	2	2	2
0	2	2	2
0	2	2	2
0	2	2	2
0	2	2	2
0	0	2	1
0	0	2	2
0	1	2	2
0	2	2	2
0	1	2	2
0	1	2	1
0	1	2	2
0	1	1	1
0	1	2	2
0	1	2	2
0	1	2	2
0	2	2	2
0	1	1	2
0	2	1	2
0	0	2	2
0	1	2	2
0	2	2	2
0	1	1	1
0	1	2	2
0	1	2	2
0	1	2	2
0	1	2	2
0	0	2	2
0	2	2	2
0	2	2	2
0	0	2	2
0	0	2	2
0	2	2	2
0	0	2	2
0	1	2	2
0	0	2	2
0	1	2	2
0	1	2	2
0	1	1	2
0	1	2	2
0	2	1	2
0	2	1	2
0	1	2	2
0	1	2	2
0	0	2	2
0	1	2	2
0	0	2	1
0	2	2	2
0	1	2	1
0	2	2	2
0	1	2	2
0	1	2	2
0	0	1	2
0	2	2	2
0	1	1	2
0	0	2	2
0	1	2	2
0	1	2	2
0	1	2	2
0	1	1	2
0	1	1	2
0	0	2	2
0	1	2	2
0	0	2	2
0	2	2	1
0	0	2	2
0	0	2	2
0	2	2	2
0	1	2	2
0	1	2	2
0	1	2	2
0	0	2	2
0	0	1	2
0	2	2	2
0	1	2	2
0	0	1	2
0	0	2	2
0	0	2	2
0	1	2	2
0	1	-9	2
0	1	2	2
0	1	2	2
0	2	2	2
0	1	2	2
0	2	2	2
0	2	2	2
0	1	2	2
0	2	2	2
0	0	2	1
0	2	2	2
0	2	1	2
0	0	2	2
0	0	2	2
0	0	2	2
0	1	2	2
0	0	0	2
0	2	2	2
0	1	2	1
0	1	2	2
0	1	2	2
0	1	2	2
0	1	2	2
0	1	2	2
0	0	2	2
0	2	2	2
0	0	2	2
0	2	2	2
0	1	2	2
0	1	2	2
0	0	2	2
0	2	2	2
0	2	2	2
0	1	2	2
0	0	1	2
0	1	2	2
0	1	2	2
0	2	2	2
0	1	2	2
0	0	2	2
0	1	1	2
0	1	1	2
0	1	1	2
0	0	2	2
0	1	2	2
0	2	2	2
0	1	2	2
0	0	2	2
0	1	2	2
0	1	1	2
0	2	1	2
0	2	1	2
0	0	2	1
0	0	2	1
0	1	1	2
0	0	1	2
0	2	1	1
0	0	1	2
0	1	2	2
0	0	2	2
0	1	2	2
0	0	1	2
0	0	2	2
0	2	2	2
0	0	2	2
0	2	2	2
0	1	2	2
0	1	2	2
0	1	2	2
0	1	1	2
0	1	2	2
0	2	2	2
0	2	1	2
0	1	1	2
0	1	2	2
0	0	2	2
0	1	2	2
0	1	2	2
0	0	2	2
0	2	2	2
0	0	2	2
0	0	2	1
0	2	2	2
0	1	1	1
0	0	2	2
0	0	2	2
0	2	2	0
0	1	2	2
0	1	2	2
0	1	2	1
0	2	1	2
0	0	2	1
0	1	2	2
0	1	2	2
0	1	2	2
0	1	1	1
0	0	2	2
0	1	2	2
0	2	1	2
0	1	2	2
0	0	2	2
0	2	2	1
0	1	2	2
0	2	2	2
0	2	1	2
0	0	2	2
0	1	2	2
0	1	2	1
0	1	2	2
0	1	2	2
0	0	2	2
0	1	1	2
0	1	2	1
0	2	1	2
0	2	2	2
0	2	1	2
0	1	2	2
0	0	2	2
0	2	2	2
0	1	2	2
0	2	2	1
0	1	1	2
0	1	2	2
0	1	2	1
0	2	2	1
0	1	2	2
0	1	2	2
0	2	1	2
0	0	2	2
0	0	2	2
0	1	2	2
0	0	2	2
0	0	2	2
0	2	2	2
0	1	2	2
0	1	2	2
0	2	1	2
0	0	2	2
0	0	2	2
0	2	1	2
0	1	2	1
0	0	2	2
0	2	2	2
0	1	2	2
0	1	2	1
0	2	2	2
0	1	2	2
0	1	2	2
0	2	2	2
0	1	1	2
0	1	2	2
0	1	2	2
0	1	2	2
0	1	2	2
0	0	1	2
0	0	1	2
0	1	2	2
0	0	2	1
0	1	2	2
0	1	2	1
0	0	2	2
0	1	2	2
0	0	2	2
0	1	2	2
0	2	1	2
0	2	2	2
0	1	2	2
0	1	2	2
0	0	2	2
0	2	2	2
0	1	1	2
0	1	2	2
0	1	2	2
0	0	1	2
0	2	2	2
0	2	2	2
0	2	2	2
0	1	2	2
0	1	1	2
0	1	1	2
0	1	2	2
0	2	2	2
0	1	2	2
0	1	2	2
0	2	2	2
0	1	2	1
0	1	1	2
0	0	2	2
0	1	2	2
0	2	2	2
0	0	2	2
0	1	1	2
0	2	2	1
0	1	2	2
0	2	1	2
0	2	2	2
0	1	2	2
0	2	2	2
0	2	1	2
0	1	2	2
0	1	2	2
0	2	2	2
0	1	2	2
0	2	2	2
0	1	1	1
0	1	2	2
0	2	2	1
0	1	2	2
0	2	1	1
0	2	2	2
0	1	2	2
0	0	2	2
0	1	1	2
0	1	2	2
0	2	1	2
0	2	1	2
0	1	1	2
0	2	1	2
0	2	1	2
0	2	2	2
0	0	2	2
0	2	2	2
0	0	2	2
0	0	2	1
0	0	2	2
0	1	2	2
0	1	0	2
0	1	2	2
0	0	2	2
0	1	1	2
0	1	2	1
0	0	1	2
0	1	2	1
0	0	1	2
0	0	2	2
0	0	1	2
0	1	2	2
0	1	2	2
0	1	2	2
0	1	2	2
0	1	2	2
0	1	2	2
0	2	2	2
0	2	2	1
0	2	2	2
0	2	1	1
0	0	2	2
0	2	2	2
0	1	2	2
0	1	2	2
0	2	2	2
0	0	2	2
0	1	2	2
0	1	2	1
0	2	2	2
0	1	2	2
0	1	2	2
0	1	2	1
0	2	1	1
0	0	2	2
0	1	1	2
0	1	2	2
0	1	1	2
0	1	2	2
0	1	2	2
0	2	1	2
0	2	1	2
0	1	1	2
0	2	2	2
0	2	1	2
0	1	1	2
0	2	2	2
0	2	2	2
0	2	2	2
0	1	2	2
0	1	1	2
0	2	2	2
0	0	2	2
0	1	2	2
0	2	1	2
0	1	2	1
0	2	2	2
0	0	2	2
0	0	1	1
0	1	2	2
0	0	2	1
0	1	2	2
0	1	2	1
0	0	2	2
0	2	2	2
0	1	1	2
0	1	1	2
0	1	2	2
0	1	1	2
0	2	1	2
0	2	2	2
0	1	2	2
0	0	1	2
0	0	1	2
0	0	2	2
0	1	1	2
0	1	2	2
0	1	2	2
0	1	2	2
0	0	1	2
0	2	2	2
0	2	2	2
0	0	1	2
0	0	2	2
0	1	1	2
0	0	2	2
0	1	2	2
0	1	2	2
0	1	2	2
0	1	1	2
0	2	2	2
0	2	2	1
0	1	2	2
0	0	2	2
0	1	1	2
0	1	1	2
0	1	2	2
0	1	1	2
0	1	2	2
0	2	2	2
0	2	2	2
0	1	2	2
0	2	2	2
0	1	2	1
0	1	2	1
0	1	2	1
0	1	2	2
0	1	2	2
0	1	2	2
0	0	2	2
0	1	2	2
0	0	1	1
0	2	2	2
0	1	2	2
0	1	2	2
0	1	1	2
0	2	1	2
0	1	1	2
0	1	2	2
0	0	1	1
0	0	2	2
0	1	1	2
0	1	1	2
0	1	1	2
0	0	2	2
0	0	1	2
0	0	2	2
0	1	1	1
0	0	2	2
0	1	2	2
0	2	1	2
0	2	2	2
0	2	1	2
0	0	1	2
0	1	2	2
0	0	2	2
0	0	2	1
0	1	1	2
0	1	2	2
0	0	2	2
0	2	2	2
0	1	2	2
0	1	2	2
0	0	2	2
0	0	2	2
0	2	2	1
0	2	2	2
0	0	2	2
0	0	2	2
0	0	2	2
0	1	1	2
0	2	2	2
0	2	2	2
0	1	2	2
0	0	1	2
0	2	2	2
0	0	2	2
0	0	2	2
0	2	2	2
0	1	2	2
0	0	2	1
0	1	2	1
0	1	2	2
0	1	1	2
0	1	1	2
0	1	2	2
0	1	1	2
0	1	1	2
0	1	2	2
0	2	2	2
0	0	2	2
0	0	2	2
0	1	2	2
0	1	2	2
0	2	1	2
0	0	1	2
0	0	2	2
0	1	1	2
0	0	1	2
0	1	2	2
0	1	1	2
0	1	2	1
0	2	2	1
0	1	2	2
0	0	2	2
0	1	1	2
0	1	2	2
0	2	2	2
0	1	2	2
0	0	2	2
0	1	2	2
0	0	2	2
0	2	2	2
0	1	2	2
0	0	1	1
0	1	2	2
0	1	2	1
0	0	1	2
0	0	2	1
0	0	2	2
0	1	2	2
0	0	2	2
0	2	2	2
0	1	1	1
0	0	2	2
0	1	1	2
0	0	2	2
0	2	2	2
0	1	2	2
0	2	2	2
0	1	1	2
0	1	0	2
0	1	1	2
0	1	1	2
0	2	1	2
0	0	2	2
0	0	1	2
0	0	2	2
0	1	2	2
0	0	2	2
0	0	2	2
0	1	2	2
0	0	2	2
0	1	2	2
0	1	2	1
0	2	2	2
0	1	2	2
0	2	1	2
0	2	2	2
0	1	2	2
0	1	2	2
0	1	2	1
0	1	2	1
0	2	1	2
0	1	2	2
0	1	2	2
0	1	2	2
0	0	2	2
0	1	2	2
0	1	1	2
0	1	2	2
0	2	2	2
0	1	2	2
0	1	2	2
0	1	2	2
0	2	1	2
0	1	2	2
0	2	1	2
0	1	2	2
0	2	1	2
0	1	0	2
0	1	2	2
0	0	2	2
0	2	2	2
0	0	1	1
0	0	2	2
0	1	2	1
0	0	2	2
0	2	1	2
0	0	2	0
0	1	1	2
0	2	2	2
0	0	2	1
0	1	2	2
0	1	2	2
0	0	2	2
0	1	2	1
0	2	1	2
0	0	2	2
0	2	2	2
0	2	2	2
0	1	2	2
0	0	1	2
0	1	2	-9
0	0	2	2
0	1	1	2
0	2	2	2
0	-9	2	2
0	0	1	2
0	1	2	2
0	2	2	2
0	1	1	2
0	2	1	2
0	2	1	2
0	2	1	2
0	1	2	2
0	2	2	2
0	0	2	1
0	1	2	2
0	2	1	1
0	0	2	2
0	0	1	2
0	1	2	2
0	1	2	2
0	1	2	2
0	2	2	2
0	2	2	1
0	1	1	2
0	2	1	2
0	2	1	2
0	1	2	2
0	2	2	2
0	2	2	2
0	1	1	2
0	1	2	2
0	2	1	2
0	1	1	2
0	0	2	2
0	2	2	2
0	1	2	2
0	1	1	2
0	2	2	2
0	1	2	2
0	1	2	2
0	1	2	2
0	1	2	2
0	1	2	2
0	1	2	2
0	0	2	1
0	0	2	0
0	1	2	2
0	0	2	2
0	0	2	2
0	1	2	2
0	2	2	2
0	1	1	2
0	1	0	1
0	2	2	2
0	1	2	2
0	2	2	2
0	1	2	2
0	2	2	2
0	1	1	2
0	2	2	2
0	2	2	2
0	1	2	2
0	1	2	2
0	1	2	1
0	0	2	2
0	0	1	2
0	0	2	2
0	1	2	2
0	0	2	2
0	2	1	2
0	2	1	2
0	2	2	2
0	2	2	1
0	0	2	2
0	2	1	1
0	0	2	2
0	1	2	2
0	1	2	2
0	1	2	2
0	1	2	2
0	1	2	2
0	1	1	2
0	0	2	2
0	1	1	2
0	1	2	2
0	0	2	2
0	2	1	2
0	2	2	2
0	0	2	2
0	0	2	2
0	0	2	2
0	1	1	2
0	1	2	2
0	1	1	2
0	0	2	2
1	2	1	2
1	1	1	2
1	2	1	2
1	2	1	2
1	1	2	2
1	1	2	2
1	2	2	2
1	1	2	2
1	2	1	2
1	2	1	2
1	2	2	2
1	1	1	2
1	1	1	2
1	1	2	2
1	2	1	2
1	0	1	2
1	1	2	2
1	1	2	2
1	2	2	2
1	1	2	2
1	1	2	2
1	0	2	2
1	1	0	2
1	1	2	2
1	1	1	2
1	2	2	2
1	1	1	2
1	1	1	2
1	0	1	2
1	2	2	2
1	2	2	2
1	2	2	2
1	2	1	2
1	1	1	2
1	0	1	1
1	1	2	2
1	0	2	2
1	1	2	2
1	2	2	2
1	1	2	2
1	2	2	2
1	0	1	2
1	2	1	2
1	1	2	2
1	2	1	2
1	2	2	2
1	1	1	2
1	1	2	2
1	2	2	2
1	0	1	2
1	2	2	2
1	1	2	2
1	0	1	2
1	1	2	2
1	2	1	2
1	2	2	2
1	2	2	2
1	1	2	2
1	2	1	2
1	0	2	2
1	1	2	2
1	1	2	2
1	0	0	2
1	1	2	2
1	1	2	2
1	0	1	2
1	2	2	2
1	1	2	2
1	1	0	2
1	1	2	2
1	1	1	2
1	1	1	2
1	0	2	2
1	2	2	2
1	1	2	2
1	0	2	2
1	1	2	2
1	2	2	2
1	0	2	2
1	2	2	2
1	2	1	2
1	2	1	2
1	2	2	2
1	2	1	2
1	2	2	2
1	1	2	2
1	2	2	2
1	0	1	2
1	1	2	2
1	1	2	2
1	1	2	2
1	0	2	2
1	2	2	2
1	2	1	2
1	0	2	2
1	1	1	2
1	2	2	2
1	0	2	2
1	1	0	2
1	0	1	2
1	0	0	2
1	2	2	2
1	2	2	2
1	1	2	2
1	1	2	2
1	2	1	2
1	0	1	2
1	0	2	2
1	1	1	2
1	2	1	2
1	1	2	2
1	1	2	2
1	0	1	2
1	2	2	2
1	2	1	2
1	1	2	2
1	2	1	2
1	2	2	2
1	1	2	2
1	1	2	2
1	2	2	2
1	1	2	2
1	1	2	2
1	1	2	2
1	0	1	2
1	1	2	2
1	1	1	2
1	1	2	2
1	2	2	2
1	1	1	2
1	2	2	2
1	0	2	2
1	2	2	2
1	2	2	1
1	0	2	2
1	1	2	2
1	2	2	2
1	1	2	2
1	0	1	2
1	0	0	2
1	0	2	2
1	1	2	2
1	1	2	2
1	1	2	2
1	1	2	2
1	0	2	2
1	1	2	2
1	2	1	2
1	2	2	2
1	2	1	1
1	1	2	2
1	2	1	2
1	1	2	2
1	1	2	2
1	1	0	2
1	1	2	2
1	0	2	2
1	1	2	2
1	1	1	2
1	1	2	2
1	2	2	2
1	2	1	2
1	2	2	2
1	1	1	2
1	2	2	2
1	1	2	2
1	1	2	2
1	2	2	2
1	2	2	2
1	1	2	1
1	2	1	2
1	2	2	2
1	2	2	2
1	1	2	2
1	2	2	2
1	1	2	2
1	2	2	2
1	1	1	2
1	2	2	2
1	2	1	2
1	2	1	2
1	1	1	2
1	0	2	2
1	1	2	2
1	2	2	2
1	2	2	2
1	1	2	2
1	1	2	2
1	0	1	2
1	1	2	2
1	2	2	2
1	1	2	2
1	1	2	2
1	0	2	2
1	1	2	2
1	0	2	2
1	1	1	2
1	0	2	2
1	1	1	2
1	1	2	2
1	1	2	2
1	2	2	2
1	-9	2	2
1	2	2	2
1	0	2	2
1	2	2	2
1	1	2	2
1	2	2	2
1	2	2	2
1	2	2	2
1	2	2	2
1	1	2	2
1	1	1	2
1	2	2	2
1	0	2	2
1	1	0	2
1	0	2	2
1	2	2	2
1	2	2	2
1	1	2	2
1	0	2	2
1	0	2	2
1	1	2	2
1	1	2	2
1	2	2	2
1	0	1	2
1	1	2	2
1	1	2	2
1	1	2	2
1	0	2	2
1	0	2	2
1	0	2	2
1	2	2	2
1	2	2	2
1	0	1	2
1	1	2	1
1	1	2	2
1	2	2	2
1	2	2	2
1	1	2	2
1	1	2	2
1	2	2	2
1	1	2	2
1	1	2	2
1	1	1	2
1	1	0	2
1	1	1	2
1	1	1	2
1	2	2	2
1	1	2	2
1	2	2	2
1	1	1	2
1	1	1	2
1	2	2	2
1	2	1	2
1	0	0	2
1	1	2	2
1	1	1	2
1	0	2	2
1	2	2	2
1	0	2	2
1	1	2	2
1	1	1	2
1	0	2	2
1	1	2	2
1	2	2	2
1	2	1	2
1	0	2	1
1	0	2	2
1	1	1	2
1	1	2	2
1	2	1	2
1	2	1	2
1	2	1	2
1	0	2	2
1	2	2	2
1	1	2	2
1	1	2	2
1	2	1	2
1	2	2	2
1	0	1	2
1	1	2	2
1	1	2	2
1	1	2	2
1	1	2	2
1	2	1	2
1	1	1	2
1	2	2	2
1	2	2	2
1	2	2	2
1	2	2	2
1	0	2	2
1	1	2	1
1	2	1	2
1	2	2	2
1	0	2	2
1	1	2	2
1	2	2	1
1	1	1	2
1	1	2	2
1	2	2	2
1	0	2	2
1	0	2	2
1	2	2	2
1	2	2	2
1	2	1	2
1	1	2	2
1	2	2	1
1	1	2	2
1	1	1	2
1	2	1	2
1	2	0	2
1	1	2	2
1	2	1	2
1	1	1	2
1	2	2	2
1	2	1	2
1	1	2	1
1	2	1	2
1	1	2	2
1	1	1	2
1	0	2	2
1	1	2	2
1	2	2	2
1	2	2	2
1	1	2	1
1	1	2	2
1	2	2	2
1	0	2	2
1	0	2	2
1	0	2	2
1	2	2	1
1	1	2	2
1	0	2	2
1	1	1	2
1	0	2	2
1	1	2	2
1	2	1	2
1	0	1	2
1	2	2	2
1	1	1	1
1	2	1	1
1	1	1	2
1	2	2	1
1	0	2	2
1	2	2	2
1	2	2	2
1	2	2	2
1	1	2	2
1	1	2	2
1	0	2	2
1	2	2	2
1	1	1	2
1	1	0	2
1	2	2	2
1	2	1	2
1	1	1	2
1	1	2	2
1	1	1	2
1	1	2	2
1	1	1	2
1	1	1	1
1	0	2	2
1	1	2	1
1	0	2	2
1	1	0	2
1	2	2	2
1	2	2	2
1	1	2	2
1	0	2	2
1	1	1	2
1	1	2	1
1	2	2	2
1	2	2	2
1	2	1	2
1	1	2	2
1	1	1	2
1	1	2	1
1	2	2	2
1	1	2	2
1	2	2	2
1	0	2	2
1	1	0	2
1	0	2	2
1	2	2	2
1	2	2	2
1	1	2	2
1	2	1	2
1	2	2	2
1	2	2	2
1	1	1	2
1	2	1	2
1	0	1	2
1	2	2	2
1	1	1	2
1	2	2	2
1	2	1	2
1	1	2	2
1	1	2	2
1	2	2	2
1	2	2	2
1	1	2	2
1	1	2	2
1	2	2	2
1	1	2	2
1	1	2	2
1	0	0	2
1	2	2	2
1	0	2	2
1	2	1	2
1	2	1	2
1	1	0	2
1	1	1	2
1	2	2	2
1	0	2	2
1	1	1	2
1	2	2	2
1	1	2	2
1	1	2	2
1	2	2	2
1	1	1	2
1	1	2	2
1	1	2	2
1	1	1	2
1	1	2	2
1	1	0	2
1	2	1	2
1	1	1	2
1	1	1	2
1	0	2	2
1	0	2	2
1	0	1	2
1	2	2	2
1	0	2	2
1	0	1	2
1	0	0	2
1	2	1	2
1	1	1	2
1	2	2	2
1	2	2	2
1	1	1	2
1	1	1	1
1	1	2	2
1	1	2	2
1	1	2	2
1	1	2	2
1	2	2	2
1	1	2	2
1	2	2	2
1	2	2	2
1	1	1	2
1	0	2	2
1	1	2	2
1	0	1	2
1	2	2	2
1	0	0	2
1	0	2	2
1	2	0	2
1	2	2	1
1	1	2	2
1	0	2	2
1	1	2	1
1	2	2	2
1	2	2	2
1	2	1	2
1	2	2	2
1	0	1	2
1	0	2	2
1	1	2	2
1	2	2	2
1	2	2	2
1	2	1	2
1	2	2	2
1	1	2	2
1	2	0	2
1	1	2	2
1	2	2	2
1	1	1	2
1	0	1	2
1	2	2	2
1	1	1	2
1	1	1	2
1	0	2	2
1	0	0	2
1	2	2	2
1	2	1	2
1	0	2	2
1	2	2	2
1	0	2	1
1	1	2	2
1	2	2	2
1	2	0	2
1	1	2	2
1	0	2	2
1	1	1	2
1	1	2	2
1	1	2	2
1	1	2	2
1	2	2	2
1	2	2	2
1	1	1	2
1	1	2	2
1	0	2	2
1	1	2	2
1	0	2	2
1	1	2	2
1	0	2	2
1	1	1	2
1	0	2	2
1	1	1	2
1	1	2	2
1	1	2	2
1	1	2	2
1	1	1	2
1	2	2	2
1	1	1	2
1	0	2	2
1	2	2	2
1	1	2	2
1	1	2	2
1	0	1	2
1	2	2	2
1	2	1	2
1	1	2	2
1	2	2	2
1	0	2	2
1	2	2	2
1	1	2	2
1	1	2	2
1	1	1	2
1	1	1	2
1	1	1	2
1	0	1	2
1	1	2	2
1	1	1	2
1	2	2	2
1	1	1	2
1	1	1	2
1	2	2	2
1	2	2	2
1	2	2	2
1	1	1	2
1	0	2	1
1	2	2	2
1	2	2	2
1	1	1	2
1	1	2	2
1	2	2	2
1	1	2	2
1	2	2	2
1	2	2	2
1	0	1	2
1	1	1	2
1	0	2	2
1	1	2	2
1	0	1	1
1	1	2	2
1	1	2	2
1	1	2	2
1	1	2	2
1	1	2	2
1	1	1	2
1	0	2	2
1	2	1	2
1	2	2	2
1	1	2	2
1	2	2	2
1	0	0	2
1	1	2	2
1	1	1	2
1	1	2	2
1	2	1	2
1	1	2	2
1	1	1	2
1	2	2	2
1	1	1	2
1	1	1	2
1	1	2	2
1	1	2	2
1	2	2	2
1	1	2	2
1	1	2	2
1	2	2	2
1	1	2	2
1	1	2	2
1	1	2	2
1	1	2	2
1	1	2	2
1	0	2	-9
1	1	1	2
1	1	2	2
1	1	2	2
1	1	2	2
1	1	2	2
1	1	1	2
1	1	2	2
1	1	2	2
1	1	2	2
1	1	0	2
1	2	2	2
1	2	2	2
1	0	1	2
1	2	2	2
1	2	2	2
1	0	2	2
1	0	2	2
1	0	2	2
1	1	1	2
1	1	2	2
1	1	1	2
1	2	2	2
1	0	2	2
1	1	1	2
1	0	2	2
1	2	2	2
1	1	1	2
1	2	2	2
1	2	2	2
1	0	2	2
1	1	2	2
1	1	2	2
1	1	2	2
1	2	2	2
1	1	1	2
1	1	2	2
1	1	2	2
1	2	1	2
1	2	2	2
1	1	0	2
1	1	1	2
1	1	2	2
1	1	2	2
1	2	2	2
1	0	1	2
1	1	2	2
1	1	1	2
1	2	1	2
1	2	2	2
1	1	2	2
1	2	2	2
1	2	2	2
1	1	2	2
1	2	1	2
1	1	2	2
1	1	2	2
1	1	2	2
1	1	1	2
1	0	2	2
1	1	2	2
1	2	2	2
1	1	2	2
1	1	2	2
1	1	2	2
1	1	1	2
1	1	2	2
1	0	2	2
1	1	1	2
1	1	2	2
1	1	0	2
1	0	2	2
1	1	2	2
1	0	1	2
1	2	1	1
1	1	1	2
1	0	1	2
1	1	2	2
1	1	2	2
1	1	2	2
1	0	2	2
1	1	2	2
1	2	2	2
1	1	2	2
1	2	2	2
1	1	2	2
1	2	1	2
1	1	1	2
1	1	2	2
1	2	2	1
1	2	1	2
1	2	2	2
1	1	2	2
1	0	2	1
1	2	2	2
1	2	2	2
1	1	2	1
1	2	2	2
1	1	2	2
1	1	2	2
1	1	2	2
1	0	2	2
1	0	2	2
1	1	0	1
1	1	2	2
1	0	1	2
1	2	2	2
1	1	1	2
1	1	2	2
1	1	2	2
1	1	1	2
1	2	2	2
1	1	1	2
1	1	2	2
1	2	2	2
1	2	1	2
1	1	2	2
1	2	2	2
1	2	2	2
1	1	1	2
1	2	0	2
1	1	0	2
1	1	1	2
1	1	2	2
1	0	1	1
1	2	1	2
1	1	2	2
1	2	2	2
1	2	2	2
1	2	2	2
1	2	1	2
1	2	1	2
1	1	2	2
1	2	1	2
1	2	2	2
1	1	1	2
1	2	2	2
1	2	2	2
1	1	2	2
1	1	1	2
1	1	2	2
1	1	2	2
1	1	2	2
1	1	2	2
1	2	2	2
1	2	2	2
1	1	2	2
1	1	1	2
1	1	2	2
1	1	2	2
1	1	1	2
1	0	1	2
1	2	2	2
1	1	2	2
1	0	2	2
1	1	2	2
1	1	1	1
1	2	1	2
1	2	2	2
1	1	1	2
1	2	1	2
1	2	2	1
1	1	2	2
1	0	1	2
1	2	2	2
1	0	1	2
1	1	2	2
1	0	2	2
1	1	1	2
1	0	2	2
1	2	2	2
1	2	2	2
1	1	2	2
1	2	1	2
1	1	2	2
1	1	2	2
1	0	1	2
1	2	1	2
1	2	2	2
1	1	2	2
1	0	2	2
1	2	2	2
1	0	1	2
1	1	2	2
1	2	2	2
1	1	0	2
1	1	1	2
1	1	2	1
1	1	1	2
1	1	1	2
1	1	2	2
1	1	2	2
1	1	1	2
1	1	1	2
1	1	1	2
1	2	2	2
1	0	2	2
1	2	2	2
1	0	2	2
1	0	1	2
1	2	2	2
1	1	1	1
1	2	2	2
1	0	1	2
1	0	2	2
1	1	2	2
1	0	2	2
1	2	1	2
1	0	1	2
1	0	1	2
1	2	1	2
1	1	2	2
1	1	2	2
1	1	2	2
1	1	2	2
1	1	2	2
1	2	1	2
1	1	2	2
1	0	1	2
1	2	1	2
1	2	2	2
1	1	2	2
1	2	2	2
1	2	1	2
1	1	1	2
1	2	0	2
1	2	1	2
1	1	1	2
1	0	1	2
1	2	1	2
1	1	2	2
1	1	2	2
1	2	2	2
1	1	2	2
1	0	2	2
1	1	1	2
1	1	1	2
1	0	1	2
1	1	2	2
1	1	2	2
1	1	2	2
1	2	1	2
1	0	2	2
1	1	2	1
1	1	2	2
1	1	1	2
1	1	2	2
1	1	2	2
1	2	2	2
1	1	1	2
1	2	2	2
1	2	2	2
1	2	2	2
1	0	1	2
1	0	2	2
1	2	2	2
1	1	2	2
1	1	2	2
1	2	2	2
1	1	1	2
1	1	2	2
1	1	1	2
1	0	1	2
1	2	2	2
1	2	1	2
1	0	2	2
1	1	2	2
1	0	1	2
1	1	1	1
1	1	2	2
1	0	2	2
1	1	1	2
1	0	2	2
1	0	2	2
1	1	2	2
1	0	2	2
1	2	2	2
1	1	1	2
1	2	2	2
1	1	1	2
1	2	1	2
1	1	2	2
1	1	1	2
1	1	2	2
1	0	2	2
1	1	2	2
1	0	2	2
1	0	2	2
1	1	2	2
1	0	1	2
1	2	2	2
1	0	2	2
1	1	2	2
1	2	2	2
1	1	2	2
1	2	2	2
1	0	0	2
1	1	1	2
1	1	0	2
1	1	2	2
1	1	2	2
1	1	2	2
1	2	1	2
1	1	2	2
1	0	2	2
1	2	2	2
1	2	1	2
1	1	2	2
1	2	1	2
1	2	1	2
1	1	2	2
1	2	2	2
1	2	1	2
1	1	2	2
1	1	2	2
1	2	2	2
1	1	1	2
1	2	2	2
1	1	2	2
1	2	2	2
1	1	2	2
1	2	2	2
1	1	2	2
1	1	2	2
1	2	2	2
1	2	0	2
1	1	1	2
1	0	2	2
1	1	2	2
1	1	2	2
1	1	2	2
1	1	2	2
1	0	2	2
1	2	2	2
1	2	2	2
1	1	2	2
1	2	2	2
1	1	1	2
1	1	2	2
1	1	2	2
1	2	2	2
1	1	2	2
1	1	1	2
1	2	2	2
1	0	1	2
1	1	0	2
1	1	1	2
1	1	1	2
1	2	2	2
1	2	2	2
1	1	2	2
1	2	2	2
1	0	2	2
1	1	2	2
1	2	1	2
1	0	2	2
1	1	1	2
1	2	2	2
1	2	2	2
1	1	2	2
1	1	2	2
1	0	2	2
1	2	2	2
1	2	2	2
1	1	2	2
1	2	2	1
1	0	2	2
1	2	2	2
1	2	2	2
1	1	1	2
1	1	2	2
1	2	2	1
1	1	1	2
1	1	2	2
1	0	2	2
1	1	2	2
1	2	2	2
1	1	2	2
1	0	2	2
1	2	2	2
1	1	1	2
1	2	2	2
1	1	0	2
1	0	2	2
1	1	1	2
1	1	2	2
1	2	2	2
1	2	2	2
1	2	1	2
1	1	1	2
1	0	1	2
1	2	2	2
1	0	2	2
1	1	1	2
1	1	2	2
1	2	1	2
1	1	1	2
1	2	2	1
[truncated: 1,341 more rows]
